# Supplementary material for: Signalling strategies and opportunistic behaviour: Insights from dark-net markets
Source: PLoS One. 2025 Mar 18;20(3):e0319794. doi: 10.1371/journal.pone.0319794 (PMC11918442; doi:10.1371/journal.pone.0319794)
Supplement: S2 File — (ZIP) [file pone.0319794.s005.zip]

Archive with 2 entries (2 files):
- S2 File data.csv
- __MACOSX/._S2 File data.csv
